# Supplementary material for: Phytochemical Profile and Antioxidant Properties of Invasive Plants Ailanthus altissima (Mill.) Swingle and Helianthus tuberosus L. in Istria Region, Croatia
Source: Antioxidants (Basel). 2025 Jun 3;14(6):677. doi: 10.3390/antiox14060677 (PMC12189882; doi:10.3390/antiox14060677)
Supplement: Supplementary file 1 [file antioxidants-14-00677-s001.zip]

Archive with 7 entries (6 files):
- SUPPLEMENTS/
- SUPPLEMENTS/Table S1.pdf
- SUPPLEMENTS/Table S2.pdf
- SUPPLEMENTS/Table S3.pdf
- SUPPLEMENTS/Table S4.pdf
- SUPPLEMENTS/Table S5.pdf
- SUPPLEMENTS/Table S6.xlsx
