# Supplementary material for: Phytochemical Profile and Antioxidant Properties of Invasive Plants Ailanthus altissima (Mill.) Swingle and Helianthus tuberosus L. in Istria Region, Croatia
Source: Antioxidants (Basel). 2025 Jun 3;14(6):677. doi: 10.3390/antiox14060677 (PMC12189882; doi:10.3390/antiox14060677)
Supplement: Supplementary file 1 [file antioxidants-14-00677-s001.zip › SUPPLEMENTS/Table S6.xlsx]

## Sheet: Helianthus tuberosus
H. tuberosus - Individual compounds used for PCA analysis (Figure 4)
1	Tricaffeoylquinicacid				3-caffeoylquinic acid
2	Caffeicacidhexoside1				caffeic acid hexoside 1
3	tripCoumaroylquinicacid				3-p-coumaroylquinic acid
4	Fivecaffeoylquinicacid15CQA1				5-caffeoylquinic acid 1 (5-CQA1)
5	fourcaffeoylquinicacid1				4-caffeoylquinic acid 1
6	threeferuloylquinicacid				3-feruloylquinic acid
7	Caffeicacidhex2				caffeic acid hex2
8	Fivecaffeoylquinicacid25CQA2				5-caffeoylquinic acid 2 (5-CQA2)
9	FourpCoumaroylquinicacid1				4-p-coumaroylquinic acid 1
10	Caffeicacid				caffeic acid
11	FivepCoumaroylquinicacid1				5-p-coumaroylquinic acid 1
12	Fiveferuloylquinicacid1				5-feruloylquinic acid 1
13	FivepCoumaroylquinicacid2				5-p-coumaroylquinic acid 2
14	Fiveferuloylquinicacid2				5-feruloylquinic acid 2
15	FourpCoumaroylquinicacid2				4-p-coumaroylquinic acid 2
16	dicaffeoylquinicacid1				dicaffeoylquinic acid 1
17	dicaffeoylquinicacid2				dicaffeoylquinic acid 2
18	dicaffeoylquinicacid3				dicaffeoylquinic acid 3
19	dicaffeoylquinicacid4				dicaffeoylquinic acid 4
20	Totalhydroxycinnamicacidderivatives				Total hydroxy cinnamic acid derivatives
21	Gallicacid				gallic acid
22	protocatechuicacid				protocatechuic acid
23	Totalhydroxybenzoicacidderivatives				Total hydroxy benzoic acid derivatives
24	Quercetinrhamnosylhexoside				quercetin-rhamnosylhexoside
25	Quercetin3rutinoside				quercetin-3-rutinoside
26	Isoramnetinhexosylpentoside				isoramnetin hexosylpentoside
27	Quercetin3galactoside				quercetin-3-galactoside
28	quercetin3glucoside				quercetin-3-glucoside
29	Kaempferolrhamnosylhexoside1				kaempferol rhamnosylhexoside 1
30	Kaempferol3rutinoside				kaempferol-3-rutinoside
31	quercetin3glucuronide				quercetin-3-glucuronide
32	Kaempferolhexoside1				kaempferol hexoside 1
33	Kaempferolhexoside2				kaempferol hexoside 2
34	Kaempferol3glucuronide				kaempferol-3-glucuronide
35	isorhamnetinhexoside				isorhamnetin hexoside
36	isorhamnetinglucuronide				isorhamnetin glucuronide
37	Kaempferolacetylhexoside1				kaempferol acetylhexoside 1
38	quercetinpentoside1				quercetin pentoside 1
39	quercetinpentoside2				quercetin pentoside 2
40	quercetinmalosylhexoside				quercetin malosyl hexoside
41	Totalflavonols				Total flavonols
42	TOTAL				TOTAL

## Sheet: Ailanthus altissima
A. altissima-Individual compounds used for PCA analysis (Figure 4)
1	3-CafQA1			3-caffeoylquinic acid 1
2	3-CafQA2			3-caffeoylquinic acid 2
3	p-CoumAHex1			p-coumaric acid hexoside 1
4	CafAHex1			caffeic acid hexoside 1
5	4-CafQA1			4-caffeoylquinic acid 1
6	3-CoumQA			3 p-coumaroylquinic acid
7	5-CafQA1			5-caffeoylquinic acid 1
8	3-FerQA			3-feruloylquinic acid
9	4-CafQA2			4-caffeoylquinic acid 2
10	CafAHex2			caffeic acid hexoside 2
11	5-CafQA2			5-caffeoylquinic acid 2
12	CafA			caffeic acid
13	4-FerQA			4-feruloylquinic acid
14	4-CoumQA1			4-p-coumaroylquinic acid 1
15	5-CoumQA1			5- p-coumaroylquinic acid 1
16	5-FerQA1			5-feruloylquinic acid 1
17	THCA			Total hydroxy cinnamic acid derivatives
18	GA			gallic acid
19	ProtocatA			protocatechuic acid
20	EllagAPen1			ellagic acid pentoside 1
21	EllagAPen2			ellagic acid pentoside 2
22	EllagA			ellagic acid
23	THBA			Total hydroxy benzoic acid derivatives
24	GCat			gallocatechin
25	Cat			catechin
26	ProcDim1			procyanidin dimer 1
27	ProcDim2			procyanidin dimer 2
28	EpiCat			epicatechin
29	TFla			Total flavanols
30	QGallHex1			quercetin galloylhexoside 1
31	Qrut			quercetin-3-rutinoside
32	QGallHex2			quercetin galloylhexoside 2
33	KRhamHex1			kaempferol rhamnosylhexoside 1
34	Qgal			quercetin-3-galactoside
35	KHex1			kaempferol hexoside 1
36	Qgluc			quercetin-3-glucoside
37	KRhamHex2			kaempferol rhamnosylhexoside 2
38	QPent1			quercetin pentoside 1
39	KGallHex			kaempferol galloylhexoside
40	QPen2			quercetin pentoside 2
41	KHex2			kaempferol hexoside 2
42	QAcetylHex1			quercetin acetylhexoside 1
43	Qrham			quercetin-3-rhamnoside
44	KAcetylHex1			kaempferol acetylhexoside 1
45	QAcetylHex2			quercetin acetylhexoside 2
46	KAcetylGex2			kaempferol acetylhexoside 2
47	TFlo			Total flavonols
48	NarHex1			naringenin hexoside 1
49	NarHex2			naringenin hexoside 2
50	NarHex3			naringenin hexoside 3
51	NarHex4			naringenin hexoside 4
52	Tflavanon			Total flavanones
53	Ves1			vescalagin isomer 1
54	Ves2			vescalagin isomer 2
55	HHDPGHex			HHDP galloylhexose
56	HHDPDiGHex			HHDP digalloylhexose isomer
57	Tellagt			Total ellagitannins
58	ApiHex			apigenin hexoside
59	Tflavon			Total flavones
60	Total			TOTAL
